# Supplementary material for: Ruscogenin Alleviates Myocardial Ischemia-Induced Ferroptosis through the Activation of BCAT1/BCAT2
Source: Antioxidants (Basel). 2022 Mar 18;11(3):583. doi: 10.3390/antiox11030583 (PMC8945524; doi:10.3390/antiox11030583)
Supplement: Supplementary file 1 [file antioxidants-11-00583-s001.zip]

Archive with 1 entries (1 files):
- antioxidants-1596330-supplementary.pdf
